# Supplementary material for: Towards building multilingual language model for medicine
Source: Nat Commun. 2024 Sep 27;15:8384. doi: 10.1038/s41467-024-52417-z (PMC11436924; doi:10.1038/s41467-024-52417-z)
Supplement: Supplementary file 4 — Source Data [file 41467_2024_52417_MOESM4_ESM.xlsx]

## Sheet: Figure1
Figure1 c
Model Name	Accuracy	Date
ChatGPT	51.83	2022.12
GPT4	74.27	2023.3
ChatDoctor-7b	39.53	2023.3
Med-Alpaca	41.11	2023.4
PMC-Llama-7b	40.04	2023.4
bloomz-7b	45.1	2023.5
InternLM	45.67	2023.7
Llama2	42.26	2023.7
MEDITRON	52.24	2023.1
Mistral	60.73	2023.11
Gemini-1.0pro	55.2	2024.1
Internlm 2	58.59	2024.2
BioMistral	57.45	2024.2
MMedLM 2	67.3	2024.2
Llama3	62.79	2024.4
MMed-Llama 3	67.75	2024.5

## Sheet: Figure 2
Figure2 a
Language	Countries (ISO-alpha)
English	US, GB, CA, AU, IE, NZ, ZA
Chinese	CN
French	FR, CA, MC, CH
Spanish	ES, MX, AR, CO, CL, PE, VE, GT, EC, CU, BO, DO, HN, PY, NI, SV, CR, UY, PA, GQ
Russian	RU, BY, KZ, KG
Japanese	JP
Figrue 2b
Language	Tokens (Billion)
English	10.56
Chinese	4.74
French	1.9
Spanish	4.35
Russian	1.69
Japanese	2.05
Figure 2c
Source	Target	Value
Filtering Content	English	7.12
Filtering Content	Chinese	3.34
Filtering Content	Japanese	1.93
Filtering Content	French	1.9
Filtering Content	Russian	1.29
Filtering Content	Spanish	3.98
Medical Textbooks	English	4
Medical Textbooks	Chinese	1.2
Medical Textbooks	French	0.03
Medical Textbooks	Spanish	0.3
Medical Textbooks	Russian	0.4
Medical Websites	Japanese	0.1
Medical Websites	Chinese	0.2
Medical Websites	French	0.0001
Medical Websites	Spanish	0.05
Small-scale Corpus	English	0.003
Small-scale Corpus	Japanese	0.01
Small-scale Corpus	Chinese	0.003
Small-scale Corpus	French	0.17
Small-scale Corpus	Spanish	0.02

## Sheet: Figure3
Figure3 a
	Trainset	Testset
Avg. rationale tokens	210.2	192.8
Avg. option tokens	40.3	45.7
Avg. question tokens	76.3	63.9
Prop. of multi-option (%)	8.3	9.6
Prop. of single-option (%)	91.7	90.4
Number of QA pairs	45048	8518
Figure3 b
Medical Aspects	Percentage (%)
Internal Medicine	13.5
Biochemistry	11.09
Pharmacology	8.78
Psychiatry	7.13
Pediatrics	6.62
Microbiology	4.83
Physiology	4.72
Pathology	4.46
Immunology	4.1
Obstetrics and Gynecology	3.69
Public Health	3.6
Hematology	2.74
Surgery	2.43
Emergency Medicine	2.41
Orthopedics	2.08
Neurology	1.4
Anatomy	1.35
Medical Genetics	1.19
Radiology	0.95
Dermatology	0.89
Endocrinology	0.82

## Sheet: Figure4
Figure4 a
Model Name	BERT-Score rating	Human rating	GPT-4 rating
MMed-Llama 3	3.98	4.1	4.73
InternLM 2	3.87	3.88	3.84
BioMistral	3.59	3.78	3.42
Llama 3	3.74	3.58	3.57
MEDITRON	3.43	3.28	2.91
GPT-3.5	2.39	2.37	2.53
